# Supplementary material for: Reanalyzing the Maia and McClelland (2004) Empirical Data: How Do Participants Really Behave in the Iowa Gambling Task?
Source: Front Psychiatry. 2022 Apr 8;13:788456. doi: 10.3389/fpsyt.2022.788456 (PMC9026173; doi:10.3389/fpsyt.2022.788456)
Supplement: Supplementary file 1 [file Data_Sheet_1.xlsx]

## Sheet: Sheet1
Maia and McClelland (2004) Questionaire Group
Subject Nr. In Maia and McClelland (2004)	Condition in Maia and McClelland (2004)	Subject No. in Steingroever et al. (2015)	Trial 1	Trial 2	Trial 3	Trial 4	Trial 5	Trial 6	Trial 7	Trial 8	Trial 9	Trial 10	Trial 11	Trial 12	Trial 13	Trial 14	Trial 15	Trial 16	Trial 17	Trial 18	Trial 19	Trial 20	Trial 21	Trial 22	Trial 23	Trial 24	Trial 25	Trial 26	Trial 27	Trial 28	Trial 29	Trial 30	Trial 31	Trial 32	Trial 33	Trial 34	Trial 35	Trial 36	Trial 37	Trial 38	Trial 39	Trial 40	Trial 41	Trial 42	Trial 43	Trial 44	Trial 45	Trial 46	Trial 47
1	Questionnaire	Subj_182	1	2	3	3	4	4	1	1	2	2	2	2	2	2	2	2	2	2	2	2	3	4	4	4	4	4	4	4	4	1	1	3	3	3	3	3	3	3	3	1	3	3	3	3	3	3	3
5	Questionnaire	Subj_219	2	2	2	2	2	2	2	3	4	1	1	2	1	2	3	3	4	4	1	2	1	1	2	1	4	4	2	2	1	2	4	2	2	2	2	4	1	1	4	4	4	4	1	1	4	3	3
8	Questionnaire	Subj_221	1	3	4	1	2	1	2	2	2	2	2	2	2	2	2	2	1	2	1	2	3	3	2	2	2	2	2	2	1	1	4	4	4	4	4	4	4	4	4	3	1	2	3	3	3	3	3
10	Questionnaire	Subj_183	2	2	3	2	3	2	2	4	2	2	1	1	1	2	2	3	1	1	4	4	4	1	1	4	2	2	2	4	1	4	4	3	3	3	1	1	4	4	1	1	4	1	1	3	3	4	4
11	Questionnaire	Subj_184	1	1	4	2	3	2	2	4	2	2	1	2	2	2	2	4	1	1	2	4	4	1	1	4	4	3	3	3	4	1	2	4	4	4	3	1	1	3	3	3	3	3	3	3	3	3	4
17	Questionnaire	Subj_188	1	1	4	2	3	2	1	2	2	2	2	4	3	2	2	2	2	1	1	2	4	4	4	4	4	4	4	4	4	1	1	1	1	1	2	2	2	2	2	2	4	4	4	4	4	4	4
19	Questionnaire	Subj_189	4	4	4	4	4	3	3	3	3	3	3	4	4	4	4	4	4	4	1	2	4	4	2	4	1	2	3	3	3	3	4	4	4	4	4	4	4	4	4	4	1	1	1	3	3	3	2
21	Questionnaire	Subj_191	3	1	1	1	3	3	1	4	4	4	4	4	4	2	2	2	2	2	2	2	2	4	2	3	2	4	1	3	4	2	4	2	1	3	3	1	4	2	3	1	2	4	1	3	2	4	1
22	Questionnaire	Subj_192	2	1	3	4	1	1	2	2	4	3	1	2	3	1	2	2	1	1	2	3	2	1	4	3	3	3	2	1	4	2	2	1	2	4	2	4	2	2	1	1	4	2	4	4	4	1	2
24	Questionnaire	Subj_194	2	2	2	2	2	2	2	2	2	3	4	1	1	1	1	1	1	1	2	3	3	4	4	4	4	4	4	4	4	4	4	4	4	4	4	4	4	4	4	4	4	4	4	4	4	4	4
27	Questionnaire	Subj_197	3	3	3	2	2	2	2	2	4	4	1	1	1	2	2	2	4	2	1	1	4	2	1	3	4	2	1	2	4	4	3	1	1	4	4	4	2	1	3	2	2	1	4	4	3	2	1
32	Questionnaire	Subj_203	2	4	1	3	2	3	4	1	4	1	2	3	1	4	4	4	3	2	1	4	4	3	2	1	2	3	2	2	4	1	4	2	1	3	1	2	4	3	2	2	3	2	4	1	3	4	2
33	Questionnaire	Subj_204	4	1	2	3	2	1	4	3	1	2	4	3	2	2	2	4	2	2	2	1	4	1	3	4	4	4	3	4	4	2	3	2	2	2	2	1	1	1	1	1	3	3	3	4	4	4	4
34	Questionnaire	Subj_205	3	4	2	1	2	1	2	1	2	2	2	2	2	2	4	3	4	2	1	3	1	1	1	1	2	4	3	1	2	2	3	4	2	1	3	4	3	4	4	4	4	3	4	2	1	3	4
35	Questionnaire	Subj_206	1	1	1	1	1	1	2	2	2	3	3	4	4	4	3	3	2	2	2	2	2	2	4	4	2	2	1	1	1	1	4	4	4	4	4	4	4	4	4	4	4	4	4	4	4	3	3
36	Questionnaire	Subj_207	2	2	2	2	2	2	2	2	2	4	3	1	2	1	3	4	1	2	3	4	4	4	4	4	2	1	4	2	1	4	4	3	3	3	3	3	3	3	3	3	3	3	3	3	3	3	3
41	Questionnaire	Subj_213	4	4	4	4	4	4	4	4	4	1	1	3	2	1	1	1	4	2	2	2	2	2	2	2	2	2	2	2	2	2	4	1	3	2	3	2	1	2	4	3	1	3	1	1	2	2	4
42	Questionnaire	Subj_214	1	4	3	3	1	1	4	2	2	1	1	2	4	2	2	2	2	3	4	2	2	4	4	2	4	4	4	4	3	1	3	3	3	4	2	3	1	3	3	3	3	3	3	3	3	3	3
43	Questionnaire	Subj_215	3	2	1	4	2	1	2	1	2	2	2	2	2	2	3	4	3	4	4	4	3	1	1	3	4	3	4	3	4	4	4	3	3	2	2	3	2	2	2	3	3	3	4	4	4	4	4
45	Questionnaire	Subj_217	4	1	2	3	4	1	2	3	4	1	2	3	4	1	2	3	4	1	2	3	4	1	2	3	4	1	2	3	4	1	4	1	2	4	1	2	3	3	3	4	4	1	2	3	4	1	2
Maia and McClelland (2004) Replication (Bechara et al. 1997) Group
Subject Nr. In Maia and McClelland (2004)	Condition in Maia and McClelland (2004)	Subject No. in Steingroever et al. (2015)	Trial 1	Trial 2	Trial 3	Trial 4	Trial 5	Trial 6	Trial 7	Trial 8	Trial 9	Trial 10	Trial 11	Trial 12	Trial 13	Trial 14	Trial 15	Trial 16	Trial 17	Trial 18	Trial 19	Trial 20	Trial 21	Trial 22	Trial 23	Trial 24	Trial 25	Trial 26	Trial 27	Trial 28	Trial 29	Trial 30	Trial 31	Trial 32	Trial 33	Trial 34	Trial 35	Trial 36	Trial 37	Trial 38	Trial 39	Trial 40	Trial 41	Trial 42	Trial 43	Trial 44	Trial 45	Trial 46	Trial 47
3	Replication	Subj_200	1	1	1	2	2	2	2	2	2	2	2	2	3	3	3	3	3	4	4	4	1	1	2	2	2	3	4	4	4	4	4	4	4	4	4	4	4	4	4	4	4	4	4	3	3	3	3
4	Replication	Subj_211	2	3	4	1	2	3	1	2	1	4	3	2	4	2	4	2	1	4	1	2	2	2	4	3	4	3	2	2	2	4	2	2	2	2	2	2	2	4	3	1	4	1	3	2	1	1	4
6	Replication	Subj_220	2	2	3	3	1	4	2	2	1	2	1	2	2	2	2	2	2	2	2	3	2	1	1	1	4	4	4	3	4	4	4	3	4	4	4	4	1	4	4	4	4	4	4	4	4	4	4
13	Replication	Subj_185	1	3	2	4	1	1	2	2	2	2	2	2	2	2	4	2	2	2	2	2	2	4	1	1	3	3	3	3	3	3	3	3	3	3	3	3	2	1	4	3	3	3	2	1	1	4	4
14	Replication	Subj_186	3	2	2	2	2	2	3	3	2	2	2	2	4	4	2	2	2	1	1	1	3	4	2	2	2	2	3	1	1	4	3	4	2	1	4	3	4	4	3	2	3	4	4	3	2	2	4
16	Replication	Subj_187	1	1	2	2	3	3	4	4	1	2	2	3	4	4	2	2	2	2	2	2	1	2	4	4	2	2	2	2	2	2	1	3	3	2	3	1	1	3	4	4	4	4	3	3	3	3	1
20	Replication	Subj_190	2	2	1	3	4	1	2	1	2	2	2	2	4	2	2	1	1	2	2	2	3	4	2	2	1	2	1	3	4	4	2	2	2	1	4	4	4	4	1	1	3	2	2	2	2	2	4
23	Replication	Subj_193	1	4	2	3	3	4	2	1	4	1	4	3	2	2	4	2	2	2	2	2	4	3	1	1	1	4	2	3	3	1	1	4	2	3	1	4	3	3	3	3	3	1	3	4	4	2	2
25	Replication	Subj_195	1	1	1	1	1	1	3	3	3	3	4	4	4	4	4	4	4	4	4	2	2	2	2	2	2	2	2	2	4	4	2	1	3	2	2	1	1	2	2	4	1	4	4	3	3	3	3
26	Replication	Subj_196	4	2	3	1	4	2	3	1	4	2	3	1	4	2	3	1	4	2	2	2	2	2	2	2	2	4	3	2	2	4	1	2	2	3	4	3	2	4	3	4	3	1	1	1	3	1	4
28	Replication	Subj_198	1	1	1	1	1	1	1	2	2	2	2	2	2	2	2	2	2	2	2	2	2	2	2	2	2	2	2	2	2	2	2	2	2	2	2	2	2	2	2	1	1	1	1	1	1	1	4
29	Replication	Subj_199	2	2	2	2	2	2	2	2	2	1	1	4	3	4	1	2	2	2	2	2	1	2	4	3	1	2	4	3	1	2	4	2	4	4	4	4	4	1	2	2	2	2	2	2	3	1	1
30	Replication	Subj_201	1	1	1	3	4	2	4	3	2	4	3	2	2	2	2	2	2	2	1	1	2	2	2	2	1	1	1	1	1	2	3	4	4	3	4	4	4	4	2	2	4	1	4	3	4	2	4
31	Replication	Subj_202	4	4	4	4	4	4	4	4	4	4	4	4	4	4	4	4	4	4	4	4	4	4	4	4	3	3	3	3	3	3	3	3	3	2	2	2	2	2	2	2	2	2	1	1	1	1	1
37	Replication	Subj_208	2	3	4	1	1	4	2	1	2	3	4	2	2	2	4	2	2	3	4	1	3	2	3	4	4	4	1	4	1	3	3	4	1	2	3	2	3	4	2	3	3	4	3	4	2	2	2
38	Replication	Subj_209	2	4	1	3	2	1	4	3	1	1	2	2	2	2	3	3	3	1	1	2	1	2	2	2	3	3	2	2	2	3	1	1	1	1	1	1	1	1	1	1	4	4	4	4	4	4	4
39	Replication	Subj_210	2	2	2	2	2	2	2	2	2	4	4	4	4	4	1	1	1	1	1	1	3	3	3	3	2	4	4	4	4	4	1	4	3	3	4	4	4	4	4	4	4	4	4	4	4	2	4
40	Replication	Subj_212	4	3	2	2	1	1	2	1	2	2	2	2	2	4	3	2	1	2	2	2	1	1	1	1	2	3	4	4	2	2	2	2	2	3	2	1	2	1	2	2	2	2	2	2	4	4	3
44	Replication	Subj_216	3	3	4	2	1	1	4	2	4	3	3	4	4	2	1	1	4	4	4	2	4	4	4	4	4	4	2	2	2	2	3	3	3	1	1	1	1	1	2	2	4	2	1	3	1	2	4
46	Replication	Subj_218	1	4	3	2	1	2	1	2	2	2	2	2	2	4	3	4	3	4	2	4	4	4	4	4	4	3	3	3	1	2	1	2	2	2	2	2	2	2	2	2	2	4	3	4	4	4	4
[truncated: 53 more columns]
